# Supplementary material for: Genome-wide association study identifies a gene conferring high physiological phosphorus use efficiency in rice
Source: Front Plant Sci. 2023 Mar 14;14:1153967. doi: 10.3389/fpls.2023.1153967 (PMC10043302; doi:10.3389/fpls.2023.1153967)
Supplement: Supplementary file 2 [file Table_1.xlsx]

## Sheet: Sheet1
ID	Name	Indica/japonica/aus	2014	2015		2014	2015		2014	2015		2014	2015
			BY-NP	BY-NP	Mean	BY-LP	BY-LP	Mean	GY-NP	GY-NP	Mean	GY-LP	GY-LP	Mean
C001	SADU_CHO	Indica	11.5636	21.7431	16.6533	4.45533	6.15627	5.3058	11.8875	8.40422	10.1458	4.46189	2.61013	3.53601
C007	SHANHUANGZHAN	Indica	14.1142	21.809	17.9616	6.25308	9.1228	7.68794	12.5163	17.8565	15.1864	4.45133	5.5065	4.97892
C009	MOROBEREKAN	Japonica	6.97658	11.1109	9.04374	2.58508	3.7975	3.19129	8.80896	10.8023	9.8056	3.86417	1.62538	2.74477
C010	CYPRESS	Japonica	9.971	11.1642	10.5676	4.34844	1.92164	3.13504	6.70689	5.2498	5.97834	2.66613	0.351429	1.50878
C011	MILYANG_23	Indica	13.7121	16.7729	15.2425	5.23578	5.24142	5.2386	8.48278	9.69855	9.09066	3.39656	3.673	3.53478
C013	N_22	Aus	6.73244	23.0016	14.867	1.95744	6.6072	4.28232	3.62008	9.65378	6.63693	0.919667	3.01336	1.96652
C015	DULAR	Aus	7.38972	18.6097	12.9997	2.84342	7.33656	5.08999	5.38822	9.30842	7.34832	1.50067	4.45887	2.97977
C019	AIJIAONANTE	Indica	9.36783	8.88	9.12392	2.34117	4.0721	3.20663	8.57762	4.5691	6.57336	3.99944	1.83445	2.91695
C025	QINGSIAI_16B	Indica	6.42833	19.8841	13.1562	4.65811	6.17833	5.41822	9.538	13.3491	11.4436	5.10042	3.35462	4.22752
C026	WEIGUO	Japonica	9.95967	6.08886	8.02426	4.69275	1.72933	3.21104	9.02661	4.29678	6.66169	4.45725	0.6585	2.55788
C027	DIANRUI_409B	Indica	10.643	13.2436	11.9433	2.82967	3.9475	3.38858	8.06387	9.3006	8.68224	3.10025	1.64125	2.37075
C028	LIAOGENG_287	Japonica	6.61867	7.88725	7.25296	5.29511	1.6795	3.48731	8.497	2.9158	5.7064	5.69567	0.7945	3.24508
C030	88B	Indica	10.4939	15.1614	12.8277	4.92244	7.68829	6.30537	9.99261	6.93262	8.46262	3.94056	3.02344	3.482
C036	SHUFENG_101	Indica	14.1895	25.1967	19.6931	5.757	5.5707	5.66385	12.6567	11.1535	11.9051	4.56758	3.47555	4.02156
C037	CHENGDUAI_3	Indica	9.95367	14.1753	12.0645	5.08433	5.70733	5.39583	13.8053	9.5603	11.6828	4.29833	3.81887	4.0586
C038	SANKECUN	Indica	11.7731	18.4131	15.0931	4.54478	5.16908	4.85693	11.6796	8.31189	9.99575	4.66267	3.7347	4.19868
C039	GONGJU_73	Indica	10.5754	18.1786	14.377	5.12922	6.0498	5.58951	14.1237	20.4198	17.2717	6.61758	5.24056	5.92907
C040	JIABALA	Indica	9.86333	17.7253	13.7943	5.54878	4.31967	4.93422	14.4536	9.86543	12.1595	4.49858	3.7538	4.12619
C042	GUICHAO_2	Indica	7.83925	13.6793	10.7593	4.1111	4.617	4.36405	10.1152	15.6801	12.8976	4.78379	2.2493	3.51655
C044	TEQINGXUANHUI	Indica	8.17322	17.1056	12.6394	4.48733	7.457	5.97217	8.634	12.3451	10.4896	4.49092	4.5701	4.53051
C045	HUANGSIGUIZHAN	Indica	8.96467	16.3311	12.6479	3.06767	4.66833	3.868	9.75522	12.9597	11.3575	3.31975	3.90045	3.6101
C046	XIANGWANXIAN_3	Indica	9.98033	18.6786	14.3295	3.31033	6.6148	4.96257	9.98011	11.721	10.8506	3.74083	4.614	4.17742
C048	ZAOSHUNONGHU_6	Japonica	8.50167	11.194	9.84783	3.575	2.7539	3.16445	6.81867	7.16055	6.98961	2.93237	1.2809	2.10664
C049	JINYOU_1	Indica	9.82989	26.1669	17.9984	5.02775	8.53444	6.7811	12.0411	14.4707	13.2559	4.37272	2.82136	3.59704
C050	CHENGNONGSHUIJING	Indica	15.3241	21.4281	18.3761	4.90667	9.4626	7.18463	14.9447	10.1852	12.565	3.89458	3.323	3.60879
C051	PEI_C122	Japonica	11.9399	19.2431	15.5915	2.83378	4.98691	3.91034	12.6008	16.5665	14.5836	3.5325	2.08862	2.81056
C052	GUIHUAHUANG	Japonica	7.94011	9.71092	8.82551	2.459	3.81357	3.13629	6.96067	10.012	8.48633	2.80689	1.06757	1.93723
C054	XIUSHUI_115	Japonica	9.48567	7.9675	8.72658	2.08189	3.24283	2.66236	10.3228	5.34767	7.83522	3.1585	0.782	1.97025
C058	LIUSHA_1	Indica	8.68217	14.7312	11.7067	5.32467	6.346	5.83533	13.6532	11.7286	12.6909	5.58567	4.6903	5.13798
C059	BAWANGBIAN_1	Indica	11.2474	16.4282	13.8378	3.73333	7.50078	5.61706	13.177	10.8049	11.9909	4.05633	5.74142	4.89888
C060	DONGTINGWANXIAN	Indica	9.64856	19.171	14.4098	4.28089	7.0587	5.66979	11.9441	17.7012	14.8226	2.96675	5.05633	4.01154
C061	YANGDAO_2	Indica	14.0455	24.3939	19.2197	4.74067	8.05014	6.3954	13.1933	16.5967	14.895	4.59458	3.30183	3.94821
C062	WH62	Indica	7.65722	20.0154	13.8363	3.45046	7.66737	5.55892	10.9247	16.9648	13.9447	4.02367	5.88875	4.95621
C063	GENG_87-304	Japonica	9.95056	10.1984	10.0745	3.1525	3.0452	3.09885	9.875	9.31642	9.59571	3.53208	3.845	3.68854
C064	SUGENG_2	Japonica	16.2478	12.0554	14.1516	4.47208	3.62614	4.04911	3.33117	9.72933	6.53025	2.25758	1.047	1.65229
C067	MUXIQIU	Japonica	12.1904	14.7128	13.4516	5.33175	2.52263	3.92719	3.94683	2.09086	3.01885	3.07	1.255	2.1625
C068	TAIZHONGXIANXUAN_2	Indica	11.6523	19.375	15.5137	3.43422	8.23342	5.83382	16.143	12.9602	14.5516	4.40722	7.79245	6.09984
C069	DANGYU_5	Indica	12.1141	18.5593	15.3367	3.60567	8.89491	6.25029	11.4465	17.4364	14.4415	3.31483	4.57967	3.94725
C071	LAOHUZHONG	Japonica	12.2313	12.2653	12.2483	3.77517	6.09814	4.93665	5.09278	10.0688	7.58078	2.5995	4.57525	3.58738
C072	NANTEHAO	Indica	13.0722	25.926	19.4991	5.97583	8.5948	7.28532	10.7988	11.3806	11.0897	6.07856	4.53591	5.30723
C073	ESINIU	Indica	11.3877	20.8853	16.1365	5.18956	13.1039	9.14672	10.6709	12.9046	11.7877	5.08911	5.701	5.39506
C074	CUNSANLI	Japonica	11.6799	11.7985	11.7392	3.66833	2.8736	3.27097	7.29758	4.9445	6.12104	3.44533	1.08225	2.26379
C075	HUANGKEZAONIAN	Japonica	13.2281	20.6094	16.9187	5.652	4.18208	4.91704	5.375	6.06918	5.72209	3.83725	1.29256	2.5649
C077	BENBANGGU	Japonica	14.0279	20.9398	17.4838	6.28383	16.5794	11.4316	13.142	10.6221	11.8821	6.83544	6.09144	6.46344
C078	QITOUBAIGU	Indica	7.06389	16.8702	11.9671	3.79256	9.1296	6.46108	5.01633	5.53417	5.27525	3.35389	4.20664	3.78026
C079	MUGUANUO	Japonica	7.11517	9.652	8.38358	2.78192	3.228	3.00496	5.01989	3.09	4.05494	2.21158	3.872	3.04179
C080	HANMADAO	Indica	13.9401	24.8391	19.3896	4.00796	6.5379	5.27293	15.6613	12.0295	13.8454	4.99967	3.90733	4.4535
C081	HEIDU_4	Indica	15.3368	17.4417	16.3892	5.68033	8.459	7.06967	13.9826	8.54322	11.2629	4.47642	7.95829	6.21735
C082	GAOYANGDIANDAO	Japonica	11.611	17.1609	14.3859	4.63067	4.44482	4.53774	11.2147	12.613	11.9139	5.668	2.54889	4.10844
C083	CHIKENUO	Japonica	14.8823	19.7541	17.3182	5.06317	8.5049	6.78403	13.7412	10.8671	12.3041	6.30433	4.92509	5.61471
C087	LIXINGENG	Japonica	15.2241	24.3605	19.7923	7.79	5.69489	6.74244	12.463	9.6255	11.0443	4.529	1.99012	3.25956
C090	SANLICUN	Indica	13.5886	33.7816	23.6851	8.06017	13.187	10.6236	12.5309	14.3939	13.4624	2.30078	6.55867	4.42972
C091	MEIHUANUO	Indica	11.7532	31.2884	21.5208	4.29583	8.47267	6.38425	12.131	8.20311	10.1671	5.0395	5.042	5.04075
C093	XIANGNUO	Japonica	14.2093	19.3503	16.7798	5.13178	8.06922	6.6005	10.6137	8.02022	9.31694	3.20889	3.72889	3.46889
C095	XIAOHONGGU	Indica	23.6649	32.6794	28.1721	11.7218	23.4767	17.5993	14.6141	18.3022	16.4582	5.38288	1.516	3.44944
C096	JINXIBAI	Indica	13.8831	27.9189	20.901	3.13917	12.9399	8.03953	8.33311	9.3235	8.82831	2.55112	6.062	4.30656
C101	BABAILI	Japonica	10.6886	12.4909	11.5897	3.35783	4.1588	3.75832	9.00683	10.249	9.62792	3.211	1.1775	2.19425
C104	MAMAGU	Indica	6.20589	15.4004	10.8031	2.24178	6.00333	4.12256	6.38858	7.9016	7.14509	3.33122	4.08173	3.70647
C106	HONGKEZHENUO	Japonica	9.68989	25.8504	17.7702	5.21408	12.7974	9.00574	13.6004	14.2633	13.9319	6.58883	5.4886	6.03872
C109	WH109	Indica	13.4878	24.3375	18.9126	6.24811	6.8615	6.55481	11.6162	10.2375	10.9268	5.33322	6.26986	5.80154
C110	XIANGGU	Indica	17.9841	29.2195	23.6018	12.7362	11.0298	11.883	14.1244	15.8937	15.0091	7.18183	4.7915	5.98667
C116	LIMING_B	Japonica	10.8864	10.3407	10.6135	4.11833	3.68311	3.90072	9.40289	6.83278	8.11783	4.08417	1.57317	2.82867
C117	JIANGNONGZAO_1	Indica	7.3105	14.8451	11.0778	1.9165	3.5175	2.717	10.1842	9.3058	9.74498	2.20029	4.675	3.43765
C118	GU_154	Indica	10.925	16.3593	13.6422	2.46511	5.37789	3.9215	11.6954	11.4958	11.5956	3.9315	3.4484	3.68995
C119	NINGHUI_21	Japonica	10.4467	24.4222	17.4344	3.97744	6.85958	5.41851	12.506	14.6824	13.5942	3.53533	3.6364	3.58587
C121	XIANGAI_B	Indica	7.49878	16.1836	11.8412	2.86267	8.01967	5.44117	9.78222	15.4014	12.5918	3.8905	7.07825	5.48438
C122	AITUOGU_151	Indica	9.68163	17.9785	13.8301	4.07367	4.34409	4.20888	13.7254	20.116	16.9207	4.58833	3.8762	4.23227
C123	TAIDONGLUDAO	Japonica	9.58017	10.6997	10.1399	3.07617	3.75942	3.41779	7.48192	5.95711	6.71951	3.08783	1.53913	2.31348
C124	MENJIADING_2	Indica	17.7663	22.3224	20.0444	8.18621	8.3115	8.24885	12.5747	15.8945	14.2346	5.75217	6.54587	6.14902
C125	JIEFANGXIAN	Indica	13.0993	20.0505	16.5749	6.83708	11.1733	9.00521	12.1661	10.0254	11.0957	4.33517	7.72518	6.03017
C127	BAIKEHUALUO	Indica	12.6157	20.7611	16.6884	4.72333	5.88	5.30167	12.6898	13.0339	12.8618	4.89925	3.20018	4.04972
C129	AIHECHI	Indica	15.7003	16.2109	15.9556	5.496	7.67817	6.58708	13.4101	10.3293	11.8697	3.537	3.8644	3.7007
C132	JINZHINUO	Indica	21.0239	29.868	25.4459	11.228	7.71544	9.47174	12.2391	16.9897	14.6144	4.56325	2.30825	3.43575
C135	XIBAINIAN	Indica	14.359	16.4238	15.3914	7.50889	6.74111	7.125	14.2916	9.276	11.7838	6.96667	2.51671	4.74169
C136	ZEGU	Indica	14.4743	25.8184	20.1464	7.54442	20.2772	13.9108	13.4888	7.73655	10.6127	5.59792	8.24689	6.9224
C137	CUNGUNUO	Japonica	13.7126	27.2488	20.4807	7.32317	20.3511	13.8371	13.2062	7.611	10.4086	7.14733	8.07044	7.60889
C139	WH139	Indica	13.7735	17.8085	15.791	5.63256	8.34475	6.98865	10.9965	10.6333	10.8149	3.72621	3.75983	3.74302
C140	WUZUIHONGGU	Indica	15.3748	33.1123	24.2436	13.4017	23.1991	18.3004	13.9901	15.0596	14.5248	7.57733	9.13075	8.35404
C142	MOWANGGUNEI	Indica	19.2	17.2575	18.2288	5.57692	2.6965	4.13671	11.7805	10.7961	11.2883	3.33983	1.18063	2.26023
C143	QITOUGU	Indica	13.4867	20.5001	16.9934	5.98496	10.0891	8.03702	13.7731	14.2207	13.9969	6.60004	6.52873	6.56438
C146	NIPPONBARE	Japonica	11.4526	14.0954	12.774	3.31022	3.60487	3.45755	6.30392	4.31762	5.31077	3.54267	1.4258	2.48423
C147	MINGHUI_63	Indica	12.4203	23.7858	18.1031	2.54156	10.6391	6.59033	12.27	11.3289	11.7994	3.93767	4.75767	4.34767
C148	93-11	Indica	12.3436	23.4287	17.8861	6.05622	16.7496	11.4029	12.5561	12.1366	12.3463	4.94256	3.77387	4.35822
C149	ZHONGHUA_11	Japonica	6.50856	4.91433	5.71144	3.55611	1.4164	2.48626	9.45489	3.88944	6.67217	3.38658	0.67525	2.03092
C150	BALILLA	Japonica	9.55483	4.8168	7.18582	3.14613	1.68338	2.41475	5.79983	1.9996	3.89972	3.16456	0.760857	1.96271
C152	02428	Japonica	10.338	11.1738	10.7559	4.53575	5.10912	4.82244	14.3045	10.4488	12.3767	5.04958	1.17117	3.11037
C159	ZHUZHEN_B	Indica	10.1776	16.4566	13.3171	4.16175	7.78509	5.97342	4.24456	7.729	5.98678	2.97817	5.36783	4.173
C160	BAOXIE_7B	Indica	9.08575	14.9785	12.0321	2.88556	3.02467	2.95511	11.2779	3.81564	7.54676	3.42229	2.08571	2.754
C161	GZHENSHAN_97B	Indica	13.7683	18.1867	15.9775	3.60808	10.4767	7.04238	10.8418	8.931	9.88639	3.47808	2.929	3.20354
C163	ZAOSHUXIANGHEI	Indica	8.89983	13.0871	10.9934	4.5795	10.5185	7.549	5.93278	5.6534	5.79309	2.987	6.33414	4.66057
C164	IR_661-1	Indica	9.4705	13.6402	11.5554	3.66944	4.69745	4.18345	9.41667	10.4355	9.92608	4.01356	3.37944	3.6965
C165	NANJING_11	Indica	6.68256	16.044	11.3633	4.72483	5.76183	5.24333	10.9859	7.15163	9.06877	4.919	4.6167	4.76785
C166	GUI_630	Indica	9.97567	13.021	11.4983	6.93233	7.7428	7.33757	12.8193	5.95771	9.3885	5.53258	6.38273	5.95766
C167	76-1	Japonica	9.13989	17.6716	13.4057	4.23189	4.655	4.44344	11.036	15.3095	13.1728	4.38592	3.1472	3.76656
C168	XUGUNUO	Indica	6.87683	13.5998	10.2383	4.29325	4.74983	4.52154	9.35956	11.1073	10.2334	3.99183	3.922	3.95692
C169	TAICHUNG_NATIVE_1	Indica	8.18758	13.9623	11.075	3.07225	6.38092	4.72658	10.7849	10.7097	10.7473	2.97658	4.092	3.53429
C170	XIANGWANXIAN_1	Indica	11.1523	16.2928	13.7225	4.98783	5.88055	5.43419	13.3364	10.7124	12.0244	4.78	5.7555	5.26775
C171	XINGGUO	Japonica	12.0612	13.8076	12.9344	3.83867	7.55417	5.69642	6.00744	7.39358	6.70051	2.65006	1.82633	2.23819
C173	AIMAKANG	Indica	12.0717	21.1022	16.5869	4.92844	7.39078	6.15961	16.3889	18.5754	17.4822	3.79056	4.08886	3.93971
C174	JWR_221	Indica	15.0127	27.1137	21.0632	6.03433	8.82425	7.42929	10.8978	12.5086	11.7032	4.371	2.75925	3.56513
C175	ZHENXIAN_232	Indica	10.439	18.9691	14.704	3.26842	6.65487	4.96165	13.4946	9.5591	11.5269	3.62396	3.1064	3.36518
C177	MAGUZI	Japonica	14.1251	11.4656	12.7953	7.50779	3.919	5.7134	9.64278	4.425	7.03389	4.63033	1.76125	3.19579
C178	AIMI	Indica	9.19942	21.5796	15.3895	2.35967	7.79409	5.07688	11.3417	10.0835	10.7126	2.49133	3.25637	2.87385
C180	WANLIXIAN	Indica	12.4308	20.4874	16.4591	7.02008	12.2116	9.61583	13.4576	13.3649	13.4112	6.3215	7.4115	6.8665
C181	FEIDONGTANGDAO	Japonica	13.6021	18.3101	15.9561	7.30078	5.30586	6.30332	9.83933	9.58833	9.71383	5.08292	2.0202	3.55156
C182	HANGXIANLIANGCHUN	Indica	12.257	29.678	20.9675	7.29675	17.5094	12.4031	11.1656	14.7791	12.9723	5.72892	9.69633	7.71263
C183	LEIHUOZHAN	Indica	11.7426	19.5816	15.6621	5.08278	8.8876	6.98519	8.26171	11.6853	9.9735	5.01989	4.39918	4.70954
C184	BAIKEZAOHE	Indica	14.2582	23.7072	18.9827	11.4458	10.9517	11.1987	11.7062	14.3483	13.0273	6.77496	4.75808	5.76652
C185	HAOMAKE(K)	Japonica	14.9465	18.6392	16.7929	6.65429	7.6515	7.1529	11.6794	9.7175	10.6984	2.74489	3.15767	2.95128
C186	SANBANGQISHILUO	Japonica	17.5456	25.2155	21.3805	6.41811	9.43971	7.92891	16.5763	14.3899	15.4831	5.80708	4.6915	5.24929
C188	YANGKENUO	Japonica	16.4579	20.8969	18.6774	7.51111	4.9896	6.25036	12.1319	12.1525	12.1422	5.07067	1.79664	3.43365
C189	PUTAOHUANG	Japonica	11.743	10.8612	11.3021	5.92978	3.21929	4.57453	8.92406	7.04483	7.98444	3.25275	3.74975	3.50125
C190	XIANGDAO	Indica	15.9422	21.6272	18.7847	8.412	12.6297	10.5208	18.4486	13.616	16.0323	4.687	4.25144	4.46922
C191	YOUNIAN	Indica	9.95233	30.0748	20.0136	3.93344	14.4591	9.19628	10.7093	13.9926	12.351	3.8835	8.44711	6.16531
C193	ZHONGNONG_4	Indica	12.4899	23.6759	18.0829	3.72108	3.5575	3.63929	6.50929	6.96325	6.73627	4.71892	1.8223	3.27061
C194	MINBEIWANXIAN	Indica	11.5802	24.108	17.8441	3.56089	12.9233	8.24209	9.52625	13.7381	11.6322	2.77233	9.32482	6.04858
C197	MAWEINIAN	Indica	13.1644	21.8122	17.4883	4.28842	7.66882	5.97862	12.1277	10.0672	11.0974	3.49578	4.72558	4.11068
C199	BEIZINUO	Indica	13.9049	25.7974	19.8511	6.19008	7.5427	6.86639	13.4799	19.4454	16.4627	6.69189	5.7459	6.21889
C200	BIWUSHENG	Indica	17.6266	27.8959	22.7613	11.3942	18.3177	14.8559	17.9204	9.4516	13.686	4.27492	2.4475	3.36121
C202	XIAOBAIMI	Indica	13.0802	22.3906	17.7354	5.148	15.7644	10.4562	11.0886	13.4712	12.2799	5.8325	9.11867	7.47558
D005	C_22	Indica	11.919	19.7924	15.8557	4.48767	8.89718	6.69242	9.97958	18.1757	14.0776	4.06811	4.19033	4.12922
D007	TEQING	Indica	8.48822	11.0414	9.76483	2.53911	3.778	3.15856	12.1796	10.2014	11.1905	3.71878	2.49089	3.10483
D009	DINALAGA	Indica	11.8934	22.1844	17.0389	2.68467	4.45575	3.57021	6.61808	11.2492	8.93364	3.09667	1.6304	2.36353
D010	IAC_5100	Indica	11.8081	23.7731	17.7906	3.97478	11.3162	7.6455	11.2141	15.189	13.2015	3.235	5.47956	4.35728
D012	T_2095	Indica	14.2816	23.0676	18.6746	5.37733	7.6675	6.52242	13.3995	10.7027	12.0511	2.80444	3.75386	3.27915
D014	ZHAXIMA	Japonica	12.1687	28.1241	20.1464	5.00011	4.45133	4.72572	5.30989	13.0777	9.19378	1.72644	3.557	2.64172
D015	BAYUENUO	Japonica	13.6723	17.9864	15.8294	4.52156	4.23268	4.37712	3.72	13.1872	8.45361	1.321	3.14971	2.23536
D016	IRAT_13	Japonica	8.77883	7.6165	8.19767	2.82922	3.007	2.91811	8.07654	6.50892	7.29273	4.25522	2.43125	3.34324
D017	KN_361-1-8-6	Japonica	7.01078	10.9977	9.00425	3.45589	4.247	3.85144	10.7984	8.24667	9.52252	3.94433	1.83633	2.89033
D018	IR_75942-9	Indica	13.5929	14.7915	14.1922	3.23722	6.70718	4.9722	10.277	13.651	11.964	3.33467	2.928	3.13133
D019	IAC_1246	Japonica	17.3241	22.5667	19.9454	4.76608	12.2687	8.5174	9.54979	7.28627	8.41803	4.21472	4.59543	4.40508
D020	TORIDE_1	Japonica	14.7619	22.1184	18.4401	5.33942	4.0795	4.70946	15.3868	14.5166	14.9517	3.31067	1.96313	2.6369
D031	NAVOLATO_A_71	Japonica	9.36442	25.6899	17.5272	2.84461	8.82383	5.83422	7.16089	19.251	13.2059	2.78	7.1696	4.9748
D034	JAPPENI_TUNGKUNGO	Indica	16.1751	13.838	15.0066	3.77967	3.7324	3.75603	13.6535	7.6582	10.6558	4.12133	2.19433	3.15783
D039	KHAU_MEO	Indica	16.9772	18.79	17.8836	1.88667	7.2507	4.56868	11.7771	15.9655	13.8713	2.66828	3.12108	2.89468
D042	MONOLAYA	Indica	8.792	14.3742	11.5831	2.96033	2.96909	2.96471	11.0834	14.6841	12.8838	3.729	2.30488	3.01694
D044	BPI_9-33	Indica	11.1868	16.2835	13.7352	2.48958	4.98275	3.73617	11.2018	13.5838	12.3928	4.53022	3.62373	4.07697
D049	PR_325	Indica	9.75856	16.4929	13.1257	1.84489	4.69075	3.26782	10.5405	15.9815	13.261	3.92167	2.32991	3.12579
D053	COLOMBIA_1	Japonica	12.3596	14.6011	13.4804	4.14525	5.27356	4.7094	15.6124	10.6106	13.1115	4.08192	2.10656	3.09424
D054	NORIN_24	Indica	8.38144	12.7679	10.5747	1.42522	3.1802	2.30271	6.46489	10.6449	8.5549	1.83058	1.99786	1.91422
D055	JINHUANGZHAN	Indica	13.6884	17.8304	15.7594	4.02444	6.9293	5.47687	13.8173	14.2281	14.0227	3.66333	3.1535	3.40842
D057	DT001	Indica	8.82889	16.1954	12.5122	2.91967	5.23873	4.0792	9.19378	11.4474	10.3206	2.447	2.98783	2.71742
D058	DOURADO_AGULHA	Indica	7.95563	11.3778	9.66672	1.63867	3.9452	2.79193	6.88492	11.7282	9.30655	2.07767	1.83387	1.95577
D060	IR_442-2-58	Japonica	10.628	8.58188	9.60494	2.937	3.149	3.043	7.71833	6.12188	6.9201	3.0055	1.2011	2.1033
D061	II-32_B	Indica	9.51529	19.2725	14.3939	4.67217	6.03927	5.35572	11.5399	9.19486	10.3674	5.097	2.941	4.019
D064	QINGSIZHAN_1	Indica	11.7279	16.5631	14.1455	2.95808	5.4806	4.21934	10.2199	14.2736	12.2467	2.67362	4.5201	3.59686
D067	DALAI_AMAN	Indica	9.97987	17.2642	13.622	2.122	3.38964	2.75582	12.2479	9.545	10.8964	2.83179	1.2501	2.04095
D071	IR_10781-75-3-2-2	Japonica	9.133	12.6317	10.8824	3.29067	4.33057	3.81062	7.86662	8.47122	8.16892	3.07611	1.55963	2.31787
D072	BALA	Indica	10.2137	13.3977	11.8057	4.47378	4.6063	4.54004	6.39144	7.63737	7.01441	2.78433	2.437	2.61067
D073	MRC_172-9	Indica	10.806	16.5844	13.6952	3.86667	6.2657	5.06618	10.5482	12.5897	11.5689	3.11767	2.18509	2.65138
D074	LIUHUANGZHAN	Indica	11.7789	18.7065	15.2427	2.90225	5.38673	4.14449	10.3546	15.5544	12.9545	3.339	3.5165	3.42775
D077	DS001	Indica	9.22217	16.8771	13.0496	3.5705	6.15882	4.86466	11.5454	13.1863	12.3659	3.70737	2.7395	3.22344
D078	SML_81B	Indica	13.4127	22.3757	17.8942	4.41683	8.53836	6.4776	12.8469	14.4743	13.6606	4.37192	5.72364	5.04778
D081	IR_30358-084-1-1	Indica	8.82722	19.2562	14.0417	1.93228	13.0828	7.50753	5.51822	14.5974	10.0578	1.43525	5.5501	3.49268
D082	DAYEZAO	Indica	10.0109	16.1918	13.1013	1.59867	5.54475	3.57171	8.04663	11.2801	9.66336	1.24625	2.68629	1.96627
D083	JUMALI	Japonica	12.2046	11.688	11.9463	3.08956	4.56411	3.82683	8.60422	7.57888	8.09155	4.3375	1.89957	3.11854
D084	BICO_BRANCO	Indica	17.302	22.1532	19.7276	5.10783	11.9775	8.54267	13.3666	16.3181	14.8424	4.67671	5.80236	5.23954
D085	LIANGGUOZAO	Indica	10.7792	18.4429	14.6111	6.11894	6.22636	6.17265	13.2137	14.5054	13.8596	5.41025	2.2058	3.80803
D086	DUOCHE	Indica	14.4924	23.6879	19.0902	5.62889	4.7649	5.19689	13.4673	16.6232	15.0453	5.60433	2.81125	4.20779
D090	YUNLU_8	Japonica	10.5802	9.4905	10.0353	5.20475	3.0683	4.13652	6.95256	5.27218	6.11237	3.71783	1.61578	2.66681
D091	PR_403	Indica	23.1376	21.0501	22.0939	6.85133	7.42325	7.13729	11.5119	11.8369	11.6744	5.81067	3.31333	4.562
D092	KEQING_3	Indica	10.7067	9.7894	10.2481	3.71458	4.2517	3.98314	8.98067	8.50575	8.74321	3.98475	2.96011	3.47243
D093	RIKUTO_NORIN_21	Indica	6.71167	19.6866	13.1991	1.76192	15.8689	8.8154	4.58559	12.5232	8.55439	1.36817	8.66271	5.01544
D094	HEGANXIANNIAN	Indica	6.44578	15.9577	11.2017	2.59225	5.82409	4.20817	8.40644	12.5787	10.4926	4.02875	5.05736	4.54306
D096	BLUE_BELLE	Japonica	6.61917	9.42887	8.02402	2.78267	2.02122	2.40194	9.856	3.5069	6.68145	4.393	1.437	2.915
D097	IR_65907-116-1-B	Indica	7.27667	17.0695	12.1731	2.74561	5.55767	4.15164	9.53717	12.83	11.1836	2.8775	2.716	2.79675
D098	TRES_MESES	Indica	8.66456	16.8522	12.7584	6.20067	10.6629	8.43178	4.45617	10.5791	7.51763	2.28025	4.86045	3.57035
D099	TAITUNG_16	Indica	10.5961	14.3056	12.4508	4.30133	5.249	4.77517	10.9076	12.4526	11.6801	4.63887	3.9865	4.31269
D100	NEP_HUONG	Indica	12.1724	20.0552	16.1138	4.12372	6.64442	5.38407	9.07061	10.7965	9.93356	4.89206	4.736	4.81403
D101	WUJIANNEITIANGU	Indica	9.84644	20.7232	15.2848	3.72242	7.3794	5.55091	9.60558	11.4054	10.5055	4.064	4.3091	4.18655
D102	TODOROKIWASE	Japonica	12.1158	11.0567	11.5862	4.60025	3.82573	4.21299	8.37438	7.3551	7.86474	2.91279	1.463	2.1879
D103	CARTUNA	Indica	8.04356	11.2691	9.65632	2.99558	3.40173	3.19866	6.39556	5.65264	6.0241	3.00375	1.32708	2.16542
D104	IR_1487-372-4	Indica	12.0002	15.9769	13.9885	5.99144	7.12583	6.55864	11.017	14.6266	12.8218	5.2845	4.14892	4.71671
D105	BINIRHEN	Japonica	9.875	9.01437	9.44469	3.98778	3.36112	3.67445	10.8232	6.56286	8.69304	5.30694	1.477	3.39197
D106	IR_66417-18-1-1-1	Indica	11.765	15.7255	13.7452	5.28433	6.871	6.07767	8.44422	13.2482	10.8462	3.55125	4.09413	3.82269
D109	IRAT_109	Japonica	8.87756	10.2193	9.54841	3.79711	3.4349	3.61601	8.90663	7.55211	8.22937	3.525	1.7918	2.6584
D112	LAC_23	Japonica	10.4029	9.85078	10.1268	3.32717	4.71291	4.02004	7.586	7.40345	7.49473	3.98492	1.70122	2.84307
D113	PRATAO	Japonica	14.6725	24.3339	19.5032	6.53611	11.4333	8.98472	6.27758	9.91625	8.09692	4.05829	4.99118	4.52474
D114	LVHAN_1	Indica	11.1536	13.447	12.3003	3.24811	5.86755	4.55783	12.2576	10.6356	11.4466	3.8195	3.7355	3.7775
D115	ZHONGHAN_209	Indica	13.2357	19.8295	16.5326	5.63556	7.0895	6.36253	7.19579	13.4574	10.3266	2.86783	4.5854	3.72662
D118	ZHONG_413	Indica	11.7709	19.0898	15.4303	1.89742	3.23364	2.56553	12.3686	11.8715	12.1201	3.22342	2.65867	2.94104
D119	C_418	Japonica	11.6754	16.6757	14.1756	5.41044	4.57356	4.992	10.3639	11.1703	10.7671	4.33392	2.52562	3.42977
D120	HUHAN_1B	Indica	10.9206	19.1174	15.019	3.15167	2.583	2.86733	12.2116	7.85344	10.0325	3.58121	1.72425	2.65273
D121	HUHAN_7B	Indica	5.54833	12.079	8.81367	2.17244	3.60955	2.89099	7.09588	14.0641	10.58	4.39417	2.60111	3.49764
D123	HANHUI_3	Indica	11.327	19.4289	15.3779	2.88067	9.23356	6.05711	9.99783	16.0789	13.0383	5.34133	3.6632	4.50227
D127	XIANGQING	Japonica	8.56033	13.8783	11.2193	2.63356	3.90757	3.27056	6.60322	8.83683	7.72003	3.22475	1.078	2.15137
D129	HUHAN_15	Indica	11.0878	19.9675	15.5276	3.66844	4.8576	4.26302	13.6503	16.6301	15.1402	4.04117	4.1322	4.08668
D133	XIUSHUI_123	Japonica	8.62489	10.4234	9.52413	2.83729	4.72811	3.7827	10.1977	9.2902	9.74393	2.96837	1.86143	2.4149
D134	HANHUI_15	Indica	9.59533	23.1205	16.3579	3.73183	10.5726	7.15222	9.95438	13.3869	11.6706	3.61711	4.9524	4.28476
D158	ZHENSHAN_97B	Indica	9.43178	17.047	13.2394	3.702	3.04962	3.37581	10.7767	13.3149	12.0458	4.13683	0.803875	2.47035
D164	IR_64	Indica	11.1642	25.8957	18.53	5.43483	16.6511	11.043	13.4362	14.445	13.9406	4.04825	4.90988	4.47906
