# Supplementary material for: Genome-wide association study identifies a gene conferring high physiological phosphorus use efficiency in rice
Source: Front Plant Sci. 2023 Mar 14;14:1153967. doi: 10.3389/fpls.2023.1153967 (PMC10043302; doi:10.3389/fpls.2023.1153967)
Supplement: Supplementary file 3 [file Table_2.xlsx]

## Sheet: Sheet1
Purpose	Primer name	Primer sequence (5' to 3')
For the generation of osaad mutants	U-F	CTCCGTTTTACCTGTGGAATCG
	U6aT-OsAAD	TCAATAATGGTCGCAGTGGACggcagccaagccagca
	gRT-OsAAD	TCCACTGCGACCATTATTGAgttttagagctagaaat
	gR-R	CGGAGGAAAATTCCATCCAC
For the identification of mutant site	DM-F	GCTGCAATAATCTTTGGT
	DM-R	GCTGAAGTTGGCTGTCTA
For RT-qPCR	OsActin-F	CAACACCCCTGCTATGTACG
	OsActin-R	CATCACCAGAGTCCAACACAA
	OsAAD-F	GATGCTTCTTGCGAATACACTT
	OsAAD-R	AGCAAGATTACAATTCAGGGGA
	OsCYP714B2-F	AGAAGTGGAGAAAAGACTACGG
	OsCYP714B2-R	CAATGATCTTTCTCTGGTGTGC
	OsGA2ox5-F	GCTTTCGAACCCGATAGATAGA
	OsGA2ox5-R	GCAGTAGCAAGCTAGCAATAAG
