# Supplementary material for: Genome-wide association study identifies a gene conferring high physiological phosphorus use efficiency in rice
Source: Front Plant Sci. 2023 Mar 14;14:1153967. doi: 10.3389/fpls.2023.1153967 (PMC10043302; doi:10.3389/fpls.2023.1153967)
Supplement: Supplementary file 4 [file Table_3.xlsx]

## Sheet: Sheet1
Loci	QTLs	Traits	Lead SNP	Chr	P-value	MAF
1	qBY1	BY_LP	sf123027128	1	1.32771e-08	0.0210526
2	qBY2.1	BY_LP	sf200527334	2	1.32771e-08	0.0210526
3	qBY2.2	BY_LP	sf201992136	2	1.27199e-10	0.0289474
4	qBY3.1	BY_LP	sf302521632	3	1.85416e-08	0.0157895
5	qBY3.2	BY_LP	sf331076335	3	1.85416e-08	0.0157895
6	qBY4	BY_LP	sf431311310	4	1.25833e-08	0.0131579
7	qBY6.1	BY_LP	sf606208812	6	1.32771e-08	0.0210526
8	qBY6.2	BY_LP	sf609425205	6	1.04254e-07	0.0394737
9	qBY7.1	BY_LP	sf703844374	7	1.85416e-08	0.0157895
10	qBY7.2	BY_LP	sf711052909	7	1.85416e-08	0.0157895
11	qBY7.3	BY_LP	sf725289267	7	9.49207e-08	0.0473684
12	qBY9.1	BY_LP	sf909106686	9	1.61746e-07	0.0368421
13	qBY9.2	BY_LP	sf910947946	9	6.23202e-08	0.0236842
14	qBY10.1	BY_LP	sf1001038715	10	1.32771e-08	0.0210526
15	qBY10.2	BY_LP	sf1007126511	10	1.83694e-08	0.0578947
16	qBY10.3	BY_LP	sf1021633663	10	1.85416e-08	0.0157895
17	qBY10.4	BY_LP	sf1022208923	10	2.10928e-07	0.0368421
18	qBY11.1	BY_LP	sf1107730248	11	9.88891e-08	0.0157895
19	qBY11.2	BY_LP	sf1119337264	11	2.35051e-07	0.0526316
20	qBY12	BY_LP	sf1212425823	12	2.33616e-07	0.0210526
21	qGY1	GY_LP	sf124525942	1	3.21203e-07	0.0368421
22	qGY7	GY_LP	sf710926302	7	3.19661e-07	0.0157895
23	qGY12	GY_LP	sf1210830610	12	2.31747e-07	0.0210526
Chr, chromosome; MAF, minorallelefrequency.
