# Supplementary material for: Genome-wide association study identifies a gene conferring high physiological phosphorus use efficiency in rice
Source: Front Plant Sci. 2023 Mar 14;14:1153967. doi: 10.3389/fpls.2023.1153967 (PMC10043302; doi:10.3389/fpls.2023.1153967)
Supplement: Supplementary file 5 [file Table_4.xlsx]

## Sheet: Sheet1
	7d			21d			21d + 1hr						21d + 6hr						21d + 24hr
Gene ID	+Pi	-Pi	Fold change (log2)	+Pi	-Pi	Fold change (log2)	+Pi	-Pi	Pi resupply	Fold change (-Pi/+Pi) (log2)	Fold change (Pi re-supply/-Pi)(log2)	Fold change (Pi re-supply/+Pi)(log2)	+Pi	-Pi	Pi resupply	Fold change (-Pi/+Pi) (log2)	Fold change (Pi re-supply/-Pi)(log2)	Fold change (Pi re-supply/+Pi)(log2)	+Pi	-Pi	Pi resupply	Fold change (-Pi/+Pi) (log2)	Fold change (Pi re-supply/-Pi)(log2)	Fold change (Pi re-supply/+Pi)(log2)
LOC_Os02g04340	1.85241	7.73954	2.06284	5.144	15.4959	1.59092	4.54352	12.3391	6.62134	1.44135	-0.898042	0.543313	5.9457	16.4186	4.10242	1.46541	-2.00078	-0.535371	5.3977	14.2791	4.72315	1.40349	-1.59608	-0.192595
LOC_Os07g22930	2.6015	10.2692	1.9809	1.43769	17.9681	3.64361	2.71984	12.0371	16.0085	2.14589	0.41135	2.55724	0.839516	7.44686	2.61243	3.149	-1.51124	1.63776	1.73405	21.8462	2.09876	3.65516	-3.37977	0.275392
LOC_Os09g15810	4.85812	10.9205	1.16856	5.49284	18.8413	1.77828	5.80027	22.8444	13.3639	1.97765	-0.773499	1.20415	16.493	37.4166	13.5107	1.18182	-1.46958	-0.287751
LOC_Os09g15820	20.2705	100.75	2.31332	21.5468	106.195	2.30117	19.6388	122.102	91.5399	2.63631	-0.415614	2.22069	18.1283	102.517	14.5727	2.49955	-2.81452	-0.314975
The FPKM of candidate genes were from transcriptome data in this paper (Secco et al., 2013)
