# Supplementary material for: Genome-wide association study identifies a gene conferring high physiological phosphorus use efficiency in rice
Source: Front Plant Sci. 2023 Mar 14;14:1153967. doi: 10.3389/fpls.2023.1153967 (PMC10043302; doi:10.3389/fpls.2023.1153967)
Supplement: Supplementary file 6 [file Table_5.xlsx]

## Sheet: Up-regulated genes in shoot
Gene ID	baseMean	baseMean_WT	baseMean_aad-6	foldChange(aad-6/WT)	log2FoldChange	pval	padj	baseMean_aad-7	foldChange(aad-7/WT)	log2FoldChange	pval	padj
LOC_Os08g15230	1416.68	1.73	2831.64	1636.79	10.6767	1.45557e-206	4.52232e-202	3179.25	1877.44	10.8746	8.19249e-245	5.0718e-241
LOC_Os11g09590	620.443	0.288409	1240.6	4301.52	12.0706	1.95268e-153	2.02226e-149	1438.68	5090.47	12.3136	3.76332e-247	2.91225e-243
LOC_Os11g11320	44.2053	0	88.4105	Inf	Inf	1.37513e-25	2.37354e-22	85.2313	Inf	Inf	5.38173e-28	5.20582e-25
LOC_Os01g26370	166.485	37.0735	295.898	7.98139	2.99664	1.31329e-24	2.04012e-21	268.768	7.40278	2.88807	2.4858e-29	2.65329e-26
LOC_Os11g45050	122.128	24.7604	219.495	8.86475	3.14808	3.44934e-23	4.87125e-20	133.886	5.52533	2.46606	3.69863e-15	2.14169e-12
LOC_Os10g20510	129.756	30.7127	228.8	7.44968	2.89718	6.68128e-21	8.64919e-18	228.192	7.58925	2.92396	1.62452e-22	1.35906e-19
LOC_Os08g09990	32.0463	0	64.0927	Inf	Inf	3.17515e-19	3.94595e-16	50.4815	Inf	Inf	2.75691e-17	1.89639e-14
LOC_Os08g38800	239.145	85.0887	393.202	4.62109	2.20823	1.21747e-18	1.40095e-15	386.293	4.63693	2.21317	6.36505e-26	5.97042e-23
LOC_Os01g41160	69.4092	24.5216	114.297	4.66106	2.22066	2.30973e-09	1.25896e-06	74.0554	3.0842	1.6249	9.61146e-05	0.00862357
LOC_Os11g45040	36.6219	11.5138	61.73	5.36137	2.4226	8.51828e-07	0.000275682	48.1639	4.27175	2.09483	1.96267e-05	0.00233664
LOC_Os04g30330	103.231	55.0095	151.452	2.7532	1.46111	2.11856e-06	0.000615156	128.836	2.39158	1.25797	7.92897e-05	0.00739833
LOC_Os12g28590	20.9644	3.64711	38.2817	10.4965	3.39183	2.33992e-06	0.000673139	31.7716	8.8922	3.15254	2.01549e-05	0.00238121
LOC_Os11g10850	94.2297	21.1418	167.318	7.91407	2.98442	3.06939e-06	0.000859126	155.677	7.52135	2.91099	1.87942e-18	1.38514e-15
LOC_Os10g41370	70.4057	34.3239	106.488	3.10243	1.6334	3.4877e-06	0.000967495	105.029	3.12571	1.64418	2.19174e-07	4.13677e-05
LOC_Os01g68460	56.9251	12.4817	101.368	8.12134	3.02172	1.42279e-05	0.00322662	111.384	9.11022	3.18749	9.80784e-07	0.000160631
LOC_Os01g26390	27.7615	7.02174	48.5013	6.9073	2.78812	1.65425e-05	0.00364511	40.2561	5.8577	2.55033	8.72788e-06	0.00116449
LOC_Os10g11920	17.8096	0	35.6192	Inf	Inf	2.22364e-05	0.00469974	13.0397	Inf	Inf	5.70867e-05	0.00565461
LOC_Os03g53390	56.5609	26.777	86.3448	3.22459	1.68911	2.29426e-05	0.00478392	74.5449	2.84262	1.50722	7.23494e-05	0.00691189
LOC_Os07g48680	26.118	7.64933	44.5866	5.82882	2.5432	2.34845e-05	0.00486426	42.0124	5.60694	2.48721	1.53447e-05	0.00188484
LOC_Os09g12660	331.437	196.409	466.465	2.37497	1.24791	2.58783e-05	0.00528956	533.982	2.77729	1.47368	4.75067e-18	3.41982e-15

## Sheet: Down-regulated genes in shoot
Gene ID	baseMean	baseMean_WT	baseMean_aad-6	foldChange(aad-6/WT)	log2FoldChange	pval	padj	baseMean_aad-7	foldChange(aad-7/WT)	log2FoldChange	pval	padj
LOC_Os10g20480	984.227	1968.45	0	0	-Inf	4.72476e-195	7.33967e-191	0	0	-Inf	1.51688e-296	2.34768e-292
LOC_Os01g41240	3271.22	6486.73	55.7055	0.00858761	-6.86353	3.73472e-118	2.90085e-114	67.4121	0.0106127	-6.55807	4.74956e-110	1.83772e-106
LOC_Os10g16440	348.03	695.441	0.618221	0.000888963	-10.1356	2.81416e-116	1.74866e-112	0	0	-Inf	3.18451e-160	1.64289e-156
LOC_Os11g11920	223.924	447.849	0	0	-Inf	4.21357e-92	1.87017e-88	0	0	-Inf	2.29933e-116	1.01676e-112
LOC_Os11g09979	1494.44	2981.56	7.31608	0.00245378	-8.67078	7.01092e-88	2.72278e-84	10.8067	0.00370237	-8.07734	1.12957e-83	3.17862e-80
LOC_Os11g11810	132.193	264.386	0	0	-Inf	3.49263e-64	1.20569e-60	0	0	-Inf	2.15103e-76	5.54858e-73
LOC_Os11g11940	91.4306	182.861	0	0	-Inf	9.62047e-49	2.71726e-45	0	0	-Inf	4.64477e-56	8.98589e-53
LOC_Os11g11770	131.606	257.254	5.95875	0.0231629	-5.43204	1.60341e-46	4.15137e-43	4.47202	0.0177536	-5.81575	4.5724e-60	1.01096e-56
LOC_Os05g51240	2599.3	4643.08	555.517	0.119644	-3.06318	1.93575e-39	4.62629e-36	671.577	0.147733	-2.75894	8.7571e-35	1.12945e-31
LOC_Os11g11890	485.015	887.143	82.8866	0.0934309	-3.41996	2.25991e-37	5.01522e-34	60.8563	0.0700575	-3.83532	8.6885e-42	1.41549e-38
LOC_Os04g58050	121.878	232.685	11.0711	0.04758	-4.3935	1.25868e-35	2.60707e-32	10.7633	0.0472429	-4.40376	3.58261e-44	6.1609e-41
LOC_Os11g09460	110.197	218.738	1.65555	0.00756867	-7.04574	1.19841e-27	2.32708e-24	0	0	-Inf	1.00058e-31	1.19123e-28
LOC_Os11g09830	57.9447	113.674	2.21482	0.0194839	-5.68157	2.25989e-26	4.13015e-23	2.93279	0.0263461	-5.24627	2.76648e-28	2.76237e-25
LOC_Os01g53240	158.065	282.299	33.8307	0.11984	-3.06082	4.19515e-25	6.85995e-22	85.0759	0.307793	-1.69997	2.10058e-11	7.74065e-09
LOC_Os06g46460	505.976	814.803	197.149	0.241959	-2.04717	3.9991e-22	5.40208e-19	189.684	0.237752	-2.07247	3.08224e-35	4.14815e-32
LOC_Os05g49700	118.94	204.058	33.8218	0.165746	-2.59295	5.15998e-17	5.72555e-14	36.2752	0.181551	-2.46155	4.91043e-20	3.79993e-17
LOC_Os07g01340	31.7907	63.5814	0	0	-Inf	5.49474e-17	5.80816e-14	0	0	-Inf	7.59068e-17	4.99919e-14
LOC_Os11g35300	26.5825	53.165	0	0	-Inf	5.60832e-17	5.80816e-14	0.973645	0.0187025	-5.74062	3.3728e-15	2.00772e-12
LOC_Os12g21940	146.976	247.2	46.7527	0.189129	-2.40256	1.17759e-16	1.18021e-13	61.1505	0.252659	-1.98473	1.53271e-15	9.48868e-13
LOC_Os11g20330	113.142	194.089	32.1948	0.165877	-2.59182	1.8795e-16	1.82481e-13	45.6132	0.240038	-2.05866	5.40235e-15	2.98615e-12
LOC_Os07g01970	24.9995	49.999	0	0	-Inf	4.98401e-16	4.69237e-13	0	0	-Inf	4.09716e-17	2.75703e-14
LOC_Os05g23050	22.4708	44.9416	0	0	-Inf	2.32549e-14	2.06431e-11	0	0	-Inf	4.42888e-14	2.2474e-11
LOC_Os04g26330	20.6821	41.3643	0	0	-Inf	1.62998e-13	1.33268e-10	1.41123	0.0348478	-4.84279	4.62101e-11	1.64412e-08
LOC_Os11g08569	18.7133	37.4265	0	0	-Inf	1.80281e-12	1.33361e-09	0	0	-Inf	3.32144e-13	1.53451e-10
LOC_Os07g01960	21.8289	43.6579	0	0	-Inf	4.80336e-12	3.47059e-09	0	0	-Inf	6.55567e-12	2.67006e-09
LOC_Os11g11990	238.535	366.215	110.855	0.302704	-1.72402	1.3938e-10	9.41391e-08	80.7631	0.225227	-2.15055	3.73623e-15	2.14169e-12
LOC_Os11g11950	123.602	193.018	54.187	0.280736	-1.83271	2.5187e-10	1.63028e-07	32.3883	0.171374	-2.54478	7.2107e-20	5.44391e-17
LOC_Os08g36860	744.926	1047.79	442.064	0.421903	-1.24502	3.03198e-10	1.92246e-07	504.306	0.491602	-1.02444	5.77914e-12	2.38517e-09
LOC_Os02g04760	15.3714	30.7428	0	0	-Inf	3.22811e-10	2.00588e-07	1.32645	0.0440645	-4.50424	6.95539e-08	1.48481e-05
LOC_Os08g12880	194.329	292.158	96.4994	0.330299	-1.59816	4.29541e-10	2.61675e-07	101.283	0.354065	-1.49791	3.39864e-12	1.44111e-09
LOC_Os10g14920	899.635	1249.35	549.917	0.440161	-1.1839	6.3976e-10	3.75032e-07	309.692	0.253188	-1.98172	6.97236e-39	1.07911e-35
LOC_Os11g36960	572.068	802.309	341.827	0.426053	-1.23089	1.4314e-09	8.08584e-07	338.204	0.43055	-1.21575	9.37969e-15	5.00585e-12
LOC_Os10g14180	452.878	638.322	267.435	0.418965	-1.2551	2.84748e-09	1.49947e-06	301.705	0.482736	-1.05069	1.30543e-10	4.44048e-08
LOC_Os07g40020	16.5952	32.5281	0.662221	0.0203584	-5.61823	3.58592e-09	1.85685e-06	1.96899	0.0618235	-4.0157	1.12092e-07	2.31312e-05
LOC_Os08g27030	200.493	290.386	110.6	0.380871	-1.39262	1.3568e-08	6.48531e-06	139.847	0.491865	-1.02367	4.58944e-07	8.16445e-05
LOC_Os01g41960	12.4147	24.8294	0	0	-Inf	1.61248e-08	7.59063e-06	0.642536	0.0264338	-5.24147	2.54325e-07	4.68595e-05
LOC_Os03g21419	693.112	1029.17	357.05	0.346929	-1.52729	2.52098e-08	1.13513e-05	357.199	0.354459	-1.49631	3.21211e-10	1.03571e-07
LOC_Os05g03920	120.671	182.167	59.1739	0.324832	-1.62223	2.74896e-08	1.22011e-05	59.8355	0.335495	-1.57564	2.60439e-08	5.97157e-06
LOC_Os03g21400	503.975	744.703	263.247	0.353493	-1.50025	3.60047e-08	1.55365e-05	294.757	0.404247	-1.30669	1.81949e-07	3.54217e-05
LOC_Os11g09200	11.8704	23.7409	0	0	-Inf	3.88888e-08	1.64414e-05	0	0	-Inf	1.59772e-08	3.83489e-06
LOC_Os04g40720	217.771	313.883	121.658	0.387592	-1.36739	4.34355e-08	1.79933e-05	152.027	0.494717	-1.01533	9.06933e-07	0.000150564
LOC_Os02g41954	11.7099	23.4199	0	0	-Inf	4.93384e-08	2.01374e-05	0.620837	0.0270767	-5.2068	7.67233e-07	0.000129776
LOC_Os11g09474	173.053	250.686	95.4206	0.380638	-1.39351	1.06818e-07	3.99847e-05	112.452	0.458165	-1.12606	3.04884e-07	5.55139e-05
LOC_Os12g36420	108.766	164.379	53.1523	0.323352	-1.62882	1.08137e-07	3.99966e-05	48.7278	0.302759	-1.72376	2.44043e-10	8.03629e-08
LOC_Os12g02210	125.957	235.297	16.618	0.0706258	-3.82366	1.65737e-07	5.85146e-05	1.95713	0.00849229	-6.87963	3.00374e-13	1.40875e-10
LOC_Os02g04755	15.2501	29.2732	1.22704	0.041917	-4.57632	3.89987e-07	0.000130285	0.352808	0.0123125	-6.34373	2.3485e-09	6.73107e-07
LOC_Os02g21009	828.112	1197.65	458.579	0.3829	-1.38496	8.0664e-07	0.000263805	412.868	0.352139	-1.50578	1.65532e-07	3.24725e-05
LOC_Os01g15770	139.989	201.314	78.6651	0.390759	-1.35565	9.60813e-07	0.00030462	92.2831	0.468119	-1.09505	2.29828e-06	0.000348731
LOC_Os07g18874	227.331	340.928	113.734	0.3336	-1.58381	9.60853e-07	0.00030462	130.334	0.390499	-1.35661	1.62767e-05	0.0019758
LOC_Os12g42280	176.234	248.019	104.448	0.42113	-1.24766	2.10858e-06	0.000615156	108.41	0.446462	-1.16339	2.00174e-07	3.87262e-05
LOC_Os04g24804	241.347	372.986	109.707	0.294132	-1.76546	3.66054e-06	0.000997624	76.0242	0.208192	-2.26401	8.5197e-08	1.794e-05
LOC_Os08g07260	32.7385	54.811	10.6661	0.194598	-2.36143	3.92343e-06	0.00105997	16.3728	0.305049	-1.71289	8.69559e-05	0.00801081
LOC_Os01g56380	224.233	328.192	120.275	0.366477	-1.44821	5.2419e-06	0.00136858	138.366	0.430673	-1.21534	2.03168e-06	0.000312879
LOC_Os03g59430	194.566	281.614	107.518	0.381793	-1.38914	6.15506e-06	0.00158706	128.163	0.464877	-1.10508	9.5284e-05	0.0085739
LOC_Os04g12400	60.5869	95.0308	26.1429	0.275099	-1.86198	6.1809e-06	0.00158706	20.3244	0.21845	-2.19463	4.97361e-07	8.74733e-05
LOC_Os11g09470	8.36899	16.738	0	0	-Inf	6.65183e-06	0.00169398	0	0	-Inf	3.81066e-06	0.000564379
LOC_Os07g35020	237.679	322.668	152.691	0.473213	-1.07944	6.96113e-06	0.00175834	140.033	0.443239	-1.17384	7.22446e-09	1.92781e-06
LOC_Os07g25150	227.538	307.331	147.746	0.480741	-1.05667	8.12661e-06	0.00198808	102.081	0.339243	-1.55961	1.42862e-10	4.80669e-08
LOC_Os01g61340	7.94548	15.891	0	0	-Inf	1.02563e-05	0.00243246	0	0	-Inf	6.01505e-06	0.000834932
LOC_Os12g21950	16.8986	33.1837	0.613522	0.0184886	-5.75722	2.02073e-05	0.0043298	0.321268	0.0098832	-6.66081	8.55661e-06	0.00114659
LOC_Os01g71624	256.373	342.023	170.723	0.499157	-1.00243	2.93642e-05	0.00596286	142.56	0.425748	-1.23193	5.0896e-06	0.000721726
LOC_Os02g43820	28.4913	47.3128	9.66979	0.20438	-2.29067	3.37922e-05	0.00669751	8.84758	0.190983	-2.38849	4.21809e-06	0.000615881
LOC_Os06g21140	694.486	937.165	451.806	0.482099	-1.0526	4.00181e-05	0.00770181	457.581	0.49868	-1.00381	3.12125e-08	7.00111e-06
LOC_Os11g41410	72.9056	106.163	39.6481	0.373464	-1.42096	4.75355e-05	0.00906061	23.7579	0.228549	-2.12943	4.95317e-10	1.54869e-07

## Sheet: Up-regulated genes in root
Gene ID	baseMean	baseMean_WT	baseMean_aad-6	foldChange(aad-6/WT)	log2FoldChange	pval	padj	baseMean_aad-7	foldChange(aad-7/WT)	log2FoldChange	pval	padj
LOC_Os11g09590	383.371	0	766.743	Inf	Inf	4.21191e-109	2.77245e-105	703.563	Inf	Inf	3.90018e-115	1.60258e-111
LOC_Os10g22630	671.987	5.0112	1338.96	267.194	8.06174	9.97082e-71	3.64622e-67	1475.32	299.468	8.22626	3.07058e-26	5.04681e-23
LOC_Os08g38800	117.433	9.0615	225.805	24.9191	4.63918	2.72144e-30	5.59801e-27	202.38	22.7224	4.50604	1.24711e-14	8.36632e-12
LOC_Os08g15230	755.383	0.779011	1509.99	1938.34	10.9206	8.05261e-29	1.55899e-25	1564.76	2040.15	10.9945	3.46536e-106	1.13913e-102
LOC_Os02g06580	76.5434	10.5302	142.557	13.5379	3.75893	7.15956e-21	1.07107e-17	134.428	12.9837	3.69863	8.42142e-22	1.02529e-18
LOC_Os11g09710	447.269	192.386	702.151	3.6497	1.86778	1.48783e-15	1.5796e-12	733.459	3.88051	1.95624	1.10104e-18	1.09677e-15
LOC_Os04g28860	74.2529	16.814	131.692	7.83229	2.96943	9.69267e-15	9.96891e-12	131.589	7.96784	2.99419	1.53397e-16	1.29294e-13
LOC_Os01g62860	72.5495	19.9625	125.136	6.26857	2.64814	1.50461e-12	1.20779e-09	111.762	5.69997	2.51095	3.52532e-12	1.96414e-09
LOC_Os11g45050	67.5185	18.9969	116.04	6.10835	2.61078	8.37156e-12	6.40756e-09	97.0868	5.20049	2.37865	2.64896e-10	1.2094e-07
LOC_Os12g07180	17.5427	0.779011	34.3063	44.0383	5.46069	7.35993e-10	4.65827e-07	37.1065	48.3799	5.59633	1.45013e-11	7.68848e-09
LOC_Os12g15780	13.3813	0	26.7627	Inf	Inf	2.694e-09	1.5833e-06	101.583	Inf	Inf	5.21059e-16	4.07815e-13
LOC_Os11g10490	13.247	0	26.4941	Inf	Inf	3.30195e-09	1.87369e-06	23.524	Inf	Inf	2.61946e-06	0.000647421
LOC_Os11g10500	12.6843	0	25.3686	Inf	Inf	6.89022e-09	3.77951e-06	19.9826	Inf	Inf	7.22088e-08	2.55231e-05
LOC_Os05g01330	22.6706	3.27012	42.071	12.8653	3.68541	1.81887e-08	9.50199e-06	192.636	59.9164	5.90488	1.01322e-07	3.46945e-05
LOC_Os11g44990	231.227	127.834	334.621	2.61763	1.38826	8.95844e-08	3.98432e-05	335.788	2.6736	1.41878	9.67912e-06	0.00194244
LOC_Os10g22394	12.3774	0	24.7548	Inf	Inf	1.6799e-07	7.18036e-05	25.6531	Inf	Inf	9.59636e-10	4.20602e-07
LOC_Os10g09620	30.5682	8.26028	52.8761	6.40125	2.67835	5.5616e-07	0.000205667	114.344	14.1007	3.81769	2.75653e-08	1.05364e-05
LOC_Os01g26370	212.947	129.521	296.374	2.28823	1.19423	3.12346e-06	0.000960741	265.476	2.08585	1.06064	1.04261e-05	0.00204004

## Sheet: Down-regulated genes in root
Gene ID	baseMean	baseMean_WT	baseMean_aad-6	foldChange(aad-6/WT)	log2FoldChange	pval	padj	baseMean_aad-7	foldChange(aad-7/WT)	log2FoldChange	pval	padj
LOC_Os11g09979	1311.62	2619.61	3.62375	0.00138331	-9.49766	1.47125e-165	4.84219e-161	1.18292	0.000459557	-11.0875	1.76777e-190	5.81101e-186
LOC_Os10g20480	730.837	1461.67	0	0	-Inf	1.62621e-149	2.6761e-145	0	0	-Inf	4.77964e-162	7.85582e-158
LOC_Os01g41240	3169.12	6243.21	95.0153	0.015219	-6.03799	1.10888e-126	1.21652e-122	90.1156	0.0146887	-6.08915	2.78457e-143	2.28836e-139
LOC_Os10g16440	443.905	887.81	0	0	-Inf	2.79039e-122	2.29593e-118	0	0	-Inf	6.39844e-132	4.20659e-128
LOC_Os11g11920	295.898	591.795	0	0	-Inf	6.67344e-101	3.66061e-97	0	0	-Inf	1.99159e-108	7.27417e-105
LOC_Os11g11810	215.347	430.695	0	0	-Inf	4.28025e-85	2.01245e-81	0.349066	0.000824701	-10.2438	2.70683e-89	8.08898e-86
LOC_Os11g11770	351.168	686.275	16.0616	0.0234041	-5.4171	1.8327e-72	7.53971e-69	12.5445	0.0186048	-5.74818	3.63674e-84	9.96225e-81
LOC_Os11g11940	200.853	401.707	0	0	-Inf	3.51568e-62	1.15708e-58	0	0	-Inf	9.21911e-61	2.33116e-57
LOC_Os11g09200	52.767	105.534	0	0	-Inf	4.10656e-32	1.12629e-28	0	0	-Inf	1.13226e-33	2.32623e-30
LOC_Os05g51240	134.309	266.753	1.86533	0.00699273	-7.15993	4.79612e-31	1.21423e-27	6.42909	0.0245307	-5.34927	8.05508e-25	1.26089e-21
LOC_Os11g09460	53.6765	106.375	0.977776	0.00919176	-6.76544	9.06775e-29	1.65799e-25	0.560094	0.00535699	-7.54436	1.35608e-31	2.4765e-28
LOC_Os11g11780	357.892	600.861	114.923	0.191264	-2.38637	1.18171e-22	2.04697e-19	126.806	0.214779	-2.21908	5.21509e-22	6.59347e-19
LOC_Os11g11890	942.669	1530.76	354.573	0.231631	-2.1101	4.74338e-22	7.80571e-19	365.541	0.243026	-2.04082	2.38159e-23	3.1315e-20
LOC_Os01g41960	43.2451	84.3565	2.13362	0.0252929	-5.30512	1.73147e-20	2.47765e-17	0.349066	0.00421143	-7.89147	6.79543e-27	1.17568e-23
LOC_Os11g09350	431.064	703.949	158.179	0.224703	-2.15391	2.64806e-20	3.63137e-17	239.643	0.346442	-1.52931	4.35333e-13	2.5554e-10
LOC_Os03g15680	118.784	209.552	28.015	0.13369	-2.90304	2.02212e-19	2.5597e-16	31.2357	0.151673	-2.72096	1.40151e-19	1.48614e-16
LOC_Os07g25030	216.883	367.439	66.3281	0.180515	-2.46981	7.41708e-19	9.04114e-16	83.8466	0.23217	-2.10675	3.69795e-15	2.58636e-12
LOC_Os03g29150	35.592	69.8802	1.3037	0.0186562	-5.7442	7.21846e-18	8.48479e-15	2.01909	0.0293936	-5.08836	2.45513e-16	1.96841e-13
LOC_Os02g43170	408.548	700.799	116.297	0.165949	-2.59119	2.27547e-17	2.58243e-14	188.106	0.273234	-1.87179	2.55221e-10	1.18164e-07
LOC_Os11g09180	184.847	299.691	70.0034	0.233585	-2.09798	1.97438e-14	1.96911e-11	83.7265	0.284303	-1.8145	1.20209e-12	6.93249e-10
LOC_Os06g15750	288.244	453.354	123.135	0.27161	-1.88039	3.44402e-14	3.33381e-11	125.016	0.280671	-1.83305	2.06684e-15	1.47698e-12
LOC_Os11g09830	30.9639	61.9279	0	0	-Inf	3.88763e-14	3.6557e-11	1.601	0.0262943	-5.24911	1.26916e-10	6.13527e-08
LOC_Os04g58050	177.024	284.716	69.3317	0.243511	-2.03794	1.10359e-13	1.00892e-10	55.7563	0.199328	-2.32679	2.75319e-18	2.66185e-15
LOC_Os07g01960	18.8335	37.667	0	0	-Inf	1.87482e-13	1.66768e-10	0	0	-Inf	3.65995e-14	2.4062e-11
LOC_Os04g54310	275.895	428.805	122.985	0.286808	-1.80184	3.96883e-13	3.43743e-10	74.072	0.175792	-2.50806	1.44981e-23	1.98576e-20
LOC_Os11g41410	232.507	365.718	99.2968	0.271512	-1.88091	4.29078e-13	3.62098e-10	90.5567	0.251967	-1.98869	1.43424e-15	1.07151e-12
LOC_Os04g26330	17.9495	35.899	0	0	-Inf	5.92855e-13	4.87801e-10	0	0	-Inf	1.23304e-13	7.64766e-11
LOC_Os10g10540	59.8206	104.629	15.0124	0.143482	-2.80105	3.95911e-11	2.8956e-08	26.5103	0.257807	-1.95563	6.11897e-06	0.00137769
LOC_Os05g23050	14.9021	29.8042	0	0	-Inf	6.30991e-11	4.5146e-08	0	0	-Inf	1.7267e-11	9.00954e-09
LOC_Os07g38750	134.255	211.947	56.564	0.266878	-1.90575	7.23492e-11	5.06629e-08	57.8716	0.277899	-1.84737	1.89146e-11	9.71499e-09
LOC_Os11g25990	88.9847	161.04	16.93	0.105129	-3.24976	8.10761e-11	5.55912e-08	9.37381	0.0592172	-4.07784	2.26709e-13	1.35498e-10
LOC_Os10g05970	31.3895	56.6766	6.10253	0.107673	-3.21527	9.20392e-10	5.71546e-07	6.15533	0.110576	-3.17689	2.52068e-10	1.18164e-07
LOC_Os07g01970	16.1225	32.245	0	0	-Inf	9.68791e-10	5.9046e-07	0	0	-Inf	1.24821e-09	5.32874e-07
LOC_Os04g17650	65.5776	116.775	14.38	0.123143	-3.02159	3.15205e-09	1.82001e-06	21.8933	0.190896	-2.38914	7.67947e-08	2.68553e-05
LOC_Os11g40780	97.6132	154.628	40.5982	0.262554	-1.92931	3.78536e-09	2.11159e-06	16.5382	0.108867	-3.19936	7.06816e-20	8.01188e-17
LOC_Os01g32770	1614.48	2244.62	984.341	0.438534	-1.18924	7.03053e-09	3.79326e-06	527.63	0.239196	-2.06373	4.94901e-21	5.81014e-18
LOC_Os07g32620	391.154	552.275	230.033	0.416519	-1.26355	4.42792e-08	2.20805e-05	234.796	0.432578	-1.20897	3.16302e-08	1.19511e-05
LOC_Os06g36880	35.0923	61.962	8.22257	0.132703	-2.91372	5.02729e-08	2.46953e-05	13.7228	0.225377	-2.14959	1.95391e-05	0.00347183
LOC_Os11g20330	273.031	391.109	154.953	0.39619	-1.33574	5.15617e-08	2.49559e-05	124.868	0.32495	-1.62171	1.18938e-11	6.40941e-09
LOC_Os06g38710	80.7445	125.838	35.6513	0.283312	-1.81954	1.0132e-07	4.44617e-05	51.8308	0.419108	-1.25461	3.9897e-05	0.00633572
LOC_Os02g18540	72.4165	112.871	31.9618	0.28317	-1.82026	1.95666e-07	8.25612e-05	46.7768	0.421748	-1.24555	0.000105566	0.0143396
LOC_Os12g40770	23.6147	42.5566	4.67267	0.109799	-3.18706	2.28355e-07	9.51344e-05	9.89235	0.236598	-2.07949	3.76754e-05	0.0060413
LOC_Os01g22910	283.794	398.654	168.935	0.423763	-1.23867	4.11758e-07	0.000161331	174.618	0.445812	-1.16549	4.00197e-07	0.000121808
LOC_Os01g24570	232.251	331.103	133.4	0.402896	-1.31152	4.45988e-07	0.000172687	100.085	0.307708	-1.70037	3.39268e-08	1.26091e-05
LOC_Os06g02520	167.584	251.664	83.5042	0.331809	-1.59158	4.82215e-07	0.000184542	103.366	0.417949	-1.2586	2.31541e-05	0.00396211
LOC_Os01g64100	180.567	278.918	82.2158	0.294767	-1.76235	4.96351e-07	0.000187769	115.143	0.420131	-1.25109	6.54022e-07	0.00018743
LOC_Os11g09470	8.97511	17.9502	0	0	-Inf	5.78938e-07	0.000211711	0	0	-Inf	2.64955e-07	8.53883e-05
LOC_Os09g15810	145.806	211.065	80.5462	0.381618	-1.3898	6.77334e-07	0.000239595	65.1546	0.314095	-1.67073	1.21081e-09	5.23707e-07
LOC_Os11g11990	393.161	542.702	243.62	0.448902	-1.15553	6.84307e-07	0.000239595	203.977	0.38243	-1.38673	2.73711e-10	1.23252e-07
LOC_Os07g24940	184.2	362.005	6.39538	0.0176665	-5.82284	7.05351e-07	0.000244363	1.28959	0.00362714	-8.10695	3.41725e-09	1.38681e-06
LOC_Os04g54300	323.32	447.62	199.019	0.444616	-1.16937	1.40015e-06	0.000465471	98.7116	0.224419	-2.15573	7.11889e-19	7.31288e-16
LOC_Os10g26940	8.23725	16.4745	0	0	-Inf	1.83215e-06	0.000597026	0	0	-Inf	8.8849e-07	0.000247512
LOC_Os12g21940	198.148	276.495	119.801	0.433286	-1.20661	3.54551e-06	0.0010624	131.199	0.482913	-1.05017	2.32626e-05	0.00396211
LOC_Os04g32820	40.9475	65.346	16.5491	0.253254	-1.98135	5.49888e-06	0.00156016	14.697	0.228911	-2.12714	6.40427e-07	0.000186302
LOC_Os12g03200	191.648	265.695	117.602	0.442619	-1.17586	6.93879e-06	0.00190308	104.47	0.400041	-1.32178	1.97307e-07	6.61823e-05
LOC_Os01g57890	52.812	82.282	23.342	0.283683	-1.81765	8.01715e-06	0.00212791	23.5217	0.29104	-1.78071	1.23487e-06	0.000332727
LOC_Os07g44250	157.122	225.565	88.6779	0.393136	-1.3469	9.3188e-06	0.0024536	72.9669	0.329337	-1.60236	5.20456e-06	0.00118808
LOC_Os07g09470	42.8262	67.0901	18.5623	0.276677	-1.85373	1.64597e-05	0.00398324	12.9711	0.196696	-2.34596	1.56844e-07	5.31524e-05
LOC_Os06g49750	476.353	693.594	259.111	0.373578	-1.42052	2.31426e-05	0.00526625	274.323	0.402377	-1.31338	3.58736e-05	0.00578058
LOC_Os09g28830	11.5088	21.6344	1.3832	0.0639353	-3.96724	2.76728e-05	0.00608089	0	0	-Inf	3.41387e-08	1.26091e-05
LOC_Os04g54280	43.3657	68.931	17.8003	0.258234	-1.95325	2.88204e-05	0.0062817	13.2317	0.19537	-2.35572	8.78257e-07	0.000246753
LOC_Os11g15250	106.444	155.86	57.0285	0.365897	-1.45049	4.35455e-05	0.00869238	45.4379	0.296777	-1.75255	5.03109e-08	1.81739e-05
