# Supplementary material for: Genome-wide association study identifies a gene conferring high physiological phosphorus use efficiency in rice
Source: Front Plant Sci. 2023 Mar 14;14:1153967. doi: 10.3389/fpls.2023.1153967 (PMC10043302; doi:10.3389/fpls.2023.1153967)
Supplement: Supplementary file 7 [file Table_6.xlsx]

## Sheet: Sheet1
Gene name	Gene ID	shoot												Root
		baseMean	baseMean_WT	baseMean_aad-6	foldChange(aad-6/WT)	log2FoldChange	pval	padj	baseMean_aad-7	foldChange(aad-7/WT)	log2FoldChange	pval	padj	baseMean	baseMean_WT	baseMean_aad-6	foldChange(aad-6/WT)	log2FoldChange	pval	padj	baseMean_aad-7	foldChange(aad-7/WT)	log2FoldChange	pval	padj
PHT1;1	LOC_Os03g05620	1448.91	1005.08	1892.74	1.88318	0.913169	0.0167072	0.698954	1608.34	1.63428	0.708659	0.047814	0.684884	1014.22	1022.07	1006.38	0.98465	-0.0223166	0.878665	1	1456.35	1.45057	0.536616	0.0290386	0.686825
PHT1;2	LOC_Os03g05640	5.85615	5.00334	6.70897	1.3409	0.423201	0.728847	1	7.5979	1.55176	0.633903	0.523088	1	221.024	214.406	227.641	1.06172	0.0864101	0.795385	1	167.206	0.793948	-0.332883	0.226841	1
PHT1;3	LOC_Os10g30770	0.788475	0	1.57695	Inf	Inf	0.445972	1	0.642536	Inf	Inf	0.822104	1	0.324047	0.330355	0.317738	0.961809	-0.0561777	1	1	0.280047	0.861995	-0.214248	1	1
PHT1;4	LOC_Os04g10750	467.906	480.635	455.177	0.947034	-0.0785124	0.643926	1	289.535	0.615255	-0.700744	2.51321e-05	0.00288125	508.772	462.424	555.119	1.20045	0.263579	0.422539	1	568.125	1.74633	0.804323	0.00614559	0.277434
PHT1;5	LOC_Os04g10690	6.22053	11.1756	1.26549	0.113237	-3.14258	0.0128617	0.610078	8.11446	0.741608	-0.43127	0.648885	1	1.56321	1.88838	1.23804	0.655612	-0.609086	0.911647	1	3.93779	2.11841	1.08298	0.521832	1
PHT1;6	LOC_Os08g45000		NA	NA					NA					14.7934	17.8609	11.7259	0.656511	-0.607109	0.385076	1	20.752	1.18293	0.242363	0.687771	1
PHT1;7	LOC_Os03g04360		NA	NA					NA						NA	NA					NA
PHT1;8	LOC_Os10g30790	2247.14	2291.6	2202.68	0.961196	-0.0570971	0.792515	1	1681.72	0.749457	-0.416083	0.389245	1	11473.4	11767.4	11179.4	0.950026	-0.0739615	0.764651	1	12630.2	1.0922	0.12724	0.508067	1
PHT1;9	LOC_Os06g21920		NA	NA					NA					0.959268	1.91854	0	0	-Inf	0.30308	1	0.660478	0.349977	-1.51467	0.643106	1
PHT1;10	LOC_Os06g21950	0.46314	0.288409	0.637872	2.21169	1.14515	1	1	0.642536	2.27348	1.1849	1	1	1.69861	2.19208	1.20513	0.549766	-0.863109	0.789147	1	0.971891	0.45211	-1.14525	0.667912	1
PHT1;11	LOC_Os01g46860	6.52912	3.90159	9.15665	2.3469	1.23076	0.211031	1	8.51849	2.23351	1.15931	0.305003	1	0.67136	0.389506	0.953215	2.44724	1.29116	0.885606	1	1.95007	5.08504	2.34626	0.478738	1
PHT1;12	LOC_Os03g05610	1.34932	0.780318	1.91831	2.45837	1.2977	0.684983	1	3.15541	4.13667	2.04847	0.338921	1	1.29234	0.360515	2.22417	6.16943	2.62514	0.54696	1	0	0	-Inf	0.983467	1
PHT1;13	LOC_Os04g10800	1.16876	0.390159	1.94736	4.9912	2.31939	0.534223	1	1.62602	4.26335	2.09199	0.596465	1	3.25243	2.22107	4.28378	1.9287	0.94763	0.551233	1	3.27731	1.5034	0.58823	0.792489	1
PHO1;1	LOC_Os01g02000	191.815	216.165	167.465	0.774709	-0.368273	0.177929	1	239.21	1.13017	0.176539	0.486047	1	70.2937	66.0179	74.5695	1.12953	0.175727	0.565004	1	62.1715	0.9584	-0.0613008	0.996377	1
PHO1;2	LOC_Os02g56510	146.752	100.529	192.976	1.9196	0.940804	0.213207	1	106.104	1.07823	0.108663	0.725393	1	7069.74	7022.73	7116.76	1.01339	0.0191872	0.901371	1	7831.77	1.13485	0.182502	0.285696	1
PHO1;3	LOC_Os06g29790	641.876	712.79	570.962	0.801024	-0.320083	0.298749	1	718.584	1.02959	0.0420759	0.979711	1	48.6124	42.5244	54.7004	1.28633	0.363262	0.359186	1	52.1462	1.24826	0.319913	0.442022	1
PHF1	LOC_Os07g09000	1189.12	1230.98	1147.26	0.93199	-0.101614	0.571068	1	1068.22	0.88626	-0.174199	0.192006	1	1907.13	1945.23	1869.03	0.960825	-0.057654	0.80903	1	1747.14	0.914091	-0.12959	0.534845	1
PHR1	LOC_Os03g21240	1131.13	1152.67	1109.58	0.962619	-0.0549627	0.759041	1	1112.32	0.985605	-0.0209189	0.848646	1	1071.8	1042.73	1100.86	1.05575	0.0782632	0.678573	1	1070.08	1.04435	0.0626023	0.691057	1
PHR2	LOC_Os07g25710	1132.39	1175.67	1089.11	0.926379	-0.110325	0.548558	1	1059.74	0.920666	-0.11925	0.410226	1	1230	1208.16	1251.84	1.03616	0.0512479	0.738187	1	1263.92	1.06464	0.0903714	0.586667	1
PHR3	LOC_Os02g04640	189.105	202.886	175.324	0.864147	-0.210651	0.402931	1	124.604	0.627313	-0.672742	0.00303806	0.134609	456.877	494.217	419.537	0.848892	-0.236346	0.252167	1	438.061	0.902057	-0.148709	0.442925	1
PHR4	LOC_Os06g49040	987.224	879.82	1094.63	1.24415	0.315161	0.584799	1	1234.73	1.43359	0.519631	0.0166329	0.400666	1018.73	1071.51	965.944	0.901481	-0.149631	0.508115	1	717.439	0.681352	-0.553528	0.0261838	0.651216
IPS1	LOC_Os03g05334	0.186431	0.372863	0	0	-Inf	0.983663	1	0.352808	0.965656	-0.0504184	1	1	21.9602	19.1489	24.7715	1.29363	0.37142	0.487421	1	41.4651	2.20457	1.1405	0.152249	1
SPX1	LOC_Os06g40120	115.713	98.6007	132.824	1.34709	0.429851	0.141165	1	122.615	1.27008	0.344922	0.207608	1	237.171	261.043	213.298	0.817099	-0.291417	0.228686	1	259.421	1.0113	0.0162177	0.991238	1
SPX2	LOC_Os02g10780	100.119	76.8818	123.355	1.60448	0.682107	0.027492	0.886792	114.372	1.51963	0.603722	0.0808636	0.858659	133.945	132.021	135.868	1.02914	0.0414441	0.860837	1	165.09	1.27246	0.347625	0.181632	1
SPX3	LOC_Os10g25310		NA	NA					NA					2.27653	2.19208	2.36098	1.07705	0.107085	1	1	2.51016	1.16769	0.22366	0.985919	1
SPX4	LOC_Os03g61200	296.138	273.334	318.943	1.16686	0.222631	0.355799	1	280.307	1.04735	0.0667373	0.798312	1	452.368	452.751	451.985	0.998309	-0.00244232	0.992461	1	422.881	0.950665	-0.0729915	0.737166	1
SPX5	LOC_Os03g29250	2.68139	1.62825	3.73453	2.29359	1.19761	0.571744	1	4.6002	2.88483	1.52848	0.399793	1	31.8368	27.3189	36.3548	1.33075	0.412243	0.385745	1	28.6401	1.0678	0.0946421	0.889731	1
SPX6	LOC_Os07g42330		NA	NA					NA						NA	NA					NA
SPX-MFS1	LOC_Os04g48390	389.327	332.468	446.186	1.34204	0.424432	0.151858	1	506.938	1.55707	0.638833	0.0432425	0.656087	4.64138	3.08705	6.19571	2.007	1.00504	0.368909	1	3.08905	1.01691	0.024194	1	1
SPX-MFS2	LOC_Os02g45520	1905.56	2011.29	1799.82	0.894859	-0.160267	0.68625	1	2460.6	1.24967	0.321552	0.0675085	0.803992	84.4703	72.1411	96.7996	1.34181	0.424181	0.216413	1	79.041	1.11545	0.157623	0.667745	1
SPX-MFS3	LOC_Os06g03860	1528.91	1531.62	1526.2	0.996461	-0.00511482	0.973231	1	1596.58	1.06456	0.0902526	0.515119	1	1639.58	1752.83	1526.33	0.870779	-0.199622	0.299677	1	1612.66	0.936427	-0.094761	0.556111	1
MYB1	LOC_Os01g03720	3.11617	4.98649	1.24584	0.249843	-2.00091	0.245957	1	3.21066	0.657569	-0.604786	0.667976	1	108.036	91.9808	124.092	1.3491	0.432001	0.372246	1	79.0418	0.874223	-0.193927	0.490378	1
MYB2P-1	LOC_Os05g04820	20.2589	19.9273	20.5905	1.03328	0.0472309	0.942636	1	23.2628	1.19251	0.254003	0.609967	1	1402.48	1533.13	1271.83	0.829564	-0.269575	0.18838	1	1110.42	0.737313	-0.439651	0.0530486	0.894982
MYB4P	LOC_Os11g35390	329.441	384.53	274.351	0.713472	-0.487072	0.0259222	0.869738	1384.65	1.23232	0.30138	0.0300737	0.551808		NA	NA					NA
WRKY10	LOC_Os01g09100	13.75	14.1944	13.3056	0.937381	-0.0932923	0.857673	1	4.05613	0.291731	-1.77729	0.0436201	0.658643	152.585	138.536	166.634	1.20282	0.266422	0.759392	1	229.814	1.68761	0.75498	0.247663	1
WRKY21	LOC_Os01g60640	66.5437	34.7222	98.3653	2.83292	1.50229	0.0650813	1	80.807	2.37675	1.24899	0.021138	0.456917	35.4409	28.8732	42.0086	1.45493	0.540952	0.246202	1	83.8813	2.95645	1.56386	0.00520575	0.249451
WRKY72	LOC_Os11g29870	112.457	90.3717	134.543	1.48877	0.57412	0.367684	1	69.6981	0.787646	-0.34438	0.449921	1	380.808	403.78	357.835	0.886212	-0.174276	0.662765	1	597.168	1.50492	0.58969	0.190828	1
WRKY74	LOC_Os09g16510	1012.16	917.839	1106.49	1.20554	0.269678	0.357811	1	1011.37	1.12529	0.170291	0.619502	1	2188.1	2353.06	2023.15	0.859794	-0.217938	0.269687	1	2380.02	1.02943	0.0418415	0.834393	1
WRKY108	LOC_Os01g60600	10.6266	10.1765	11.0767	1.08846	0.122285	0.947568	1	1.66942	0.167565	-2.5772	0.02632	0.513069	18.1243	24.3722	11.8764	0.487295	-1.03713	0.0799575	1	20.8946	0.87269	-0.196459	0.660567	1
VPE1	LOC_Os04g46880	3031.99	3383.51	2680.47	0.792216	-0.336035	0.0619702	1	2527.1	0.762867	-0.390496	0.0176273	0.415881	1961.17	2138.8	1783.55	0.833902	-0.26205	0.186558	1	1966.8	0.935871	-0.095618	0.66974	1
VPE2	LOC_Os08g06010	250.775	215.415	286.135	1.3283	0.409581	0.222139	1	298.523	1.41533	0.501135	0.00973593	0.291743	758.354	817.148	699.56	0.856099	-0.224151	0.301162	1	618.766	0.770628	-0.375894	0.0736283	1
